# Supplementary material for: Characterization of highly conserved G-quadruplex motifs as potential drug targets in Streptococcus pneumoniae
Source: Sci Rep. 2019 Feb 11;9:1791. doi: 10.1038/s41598-018-38400-x (PMC6370756; doi:10.1038/s41598-018-38400-x)
Supplement: Supplementary file 2 — S2 [file 41598_2018_38400_MOESM2_ESM.xlsx]

## Sheet: G4 Prediction
Characterization of highly conserved G-quadruplex motifs as potential drug targets in Streptococcus pneumoniae Subodh Kumar Mishra1, Neha Jain1, Uma Shankar1, Arpita Tawani1, Tarun Kumar Sharma2, Amit Kumar1* 1Discipline of Biosciences and Biomedical Engineering, Indian Institute of Technology Indore, Simrol, Indore 453552, India. 2Centre for Bio-design and Diagnostics, Translational Health Scien…
	Sense Strand									Antisense Strand				Antisense Strand
	AE005672.3 Streptococcus pneumoniae TIGR4, complete genome
	#	Length (bp)	Start Position	End Position	PG4 Motifs	cG Score	cC Score			#	Length (bp)	Start Position	End Position	PG4 Motifs	cG Score	cC Score
	1	27	358213	358239	GGGCTAATAGGGAGAGCAGGGACGGGG	150	30			1	27	129610	129636	GGGGGGTTCTTGGGCATGTTTGTAGGG	140	20
	2	31	1294084	1294114	GGGCTTGGGTCGCAAGCAGGGCAATAATGGG	140	50			2	33	560674	560706	GGGACGTGGCTGGGACTGGGCCGACATGCTGGG	170	70
		36	381383	381418	GGGCAACTTGGCTGGGGTCTAGTTCCACGGGACGGG	160	80			3	35	769788	769822	GGGATAGTGGGAGCCAAGTAGGGCAAAATAAAGGG	150	30
										4	20	1320855	1320874	GGGCTAGTGGGGGGAGGGGG	150	10
										5	20	1323260	1323279	GGGCTAGTGGGGGGAGGGGG	150	10
										6	39	1750862	1750824	GGGCAAACACTGGGCTTGGTTGGGCAGACAGGCTCTGGG	170	80
										7	24	1912022	1912003	GGAGGGCTAGTGGGGGGAGGGGG	150	10
	AE007317.1 Streptococcus pneumoniae R6, complete genome
	#	Length (bp)	Start Position	End Position	PG4 Motifs	cG Score	cC Score			#	Length (bp)	Start Position	End Position	PG4 Motifs	cG Score	cC Score
	1	31	1226645	1226675	GGGCTTGGGTCGCAAGTAGGGCAATAATGGG	140	40			1	28	128045	128072	GGGGGGGTTCTTGGGCATGTTTGTAGGG	150	20
	2	36	362846	362881	GGGCAACTTGGCTGGGGTCTAGTTCCACGGGACGGG	160	80			2	33	518489	518521	GGGACGTGGCTGGGACTGGGCCGACATGCTGGG	170	70
										3	35	719932	719966	GGGATAGTGGGAGCCAAGTAGGGCAAAATAAAGGG	150	30
										4	39	1630896	1630858	GGGCAAACACTGGGCTTGGTTGGGCAGACAGGCTCTGGG	170	80
	CP000410.1 Streptococcus pneumoniae D39, complete genome
	#	Length (bp)	Start Position	End Position	PG4 Motifs	cG Score	cC Score			#	Length (bp)	Start Position	End Position	PG4 Motifs	cG Score	cC Score
	1	31	1234176	1234206	GGGCTTGGGTCGCAAGTAGGGCAATAATGGG	140	40			1	28	128013	128040	GGGGGGGTTCTTGGGCATGTTTGTAGGG	150	20
	2	36	370375	370410	GGGCAACTTGGCTGGGGTCTAGTTCCACGGGACGGG	160	80			2	33	518458	518490	GGGACGTGGCTGGGACTGGGCCGACATGCTGGG	170	70
										3	35	719901	719935	GGGATAGTGGGAGCCAAGTAGGGCAAAATAAAGGG	150	30
										4	24	807948	807929	GGAGGGCTAGTGGGGGGAGGGGG	150	10
	CP000918.1 Streptococcus pneumoniae 70585, complete genome
	#	Length (bp)	Start Position	End Position	PG4 Motifs	cG Score	cC Score			#	Length (bp)	Start Position	End Position	PG4 Motifs	cG Score	cC Score
	1	36	36204	36239	GGGAAAATCTTGGGAAAAATCTGGGAAAATCTTGGG	120	30			1	28	147982	148009	GGGGGGGTTCTTGGGCATGTTTGTAGGG	150	20
	2	28	44852	44879	GGGTATTTTGAGGGAGAAAGGGCAAGGG	140	10			2	33	575176	575208	GGGACGTGGCTGGGACTGGGCCGACATGCTGGG	170	70
	3	27	402741	402767	GGGCTAATAGGGAGAGCAGGGACGGGG	150	30			3	20	1331255	1331274	GGAGGGCTAGTGGGGGGAGGGGG	150	10
	4	20	677164	677183	GGGCTAGGGATCGGGCTGGG	120	30			4	20	1334133	1334152	GGAGGGCTAGTGGGGGGAGGGGG	150	10
	5	36	425822	425857	GGGCAACTTGGCTGGGGTCTAGTTCCACGGGACGGG	160	80
	CP000920.1 Streptococcus pneumoniae P1031, complete genome
	#	Length (bp)	Start Position	End Position	PG4 Motifs	cG Score	cC Score			#	Length (bp)	Start Position	End Position	PG4 Motifs	cG Score	cC Score
	1	27	372502	372528	GGGCTAATAGGGAGAGCAGGGACGGGG	150	30			1	28	123753	123780	GGGGGGGTTCTTGGGCATGTTTGTAGGG	150	20
	2	36	387407	387442	GGGCAACTTGGCTGGGGTCTAGTTCCACGGGACGGG	160	80			2	24	205512	205535	GGGTTCTGGGATGGGAATTTTGGG	120	10
										3	33	520123	520155	GGGACGTGGCTGGGACTGGGCCGACATGCTGGG	170	70
										4	20	1292381	1292400	GGAGGGCTAGTGGGGGGAGGGGG	150	10
										5	20	1294786	1294805	GGAGGGCTAGTGGGGGGAGGGGG	150	10
	CP000921.1 Streptococcus pneumoniae Taiwan19F-14, complete genome
	#	Length (bp)	Start Position	End Position	PG4 Motifs	cG Score	cC Score			#	Length (bp)	Start Position	End Position	PG4 Motifs	cG Score	cC Score
	1	27	391789	391815	GGGCTAATAGGGAGAGCAGGGACGGGG	150	30			1	27	130685	130711	GGGGGGTTCTTGGGCATGTTTGTAGGG	140	20
	2	20	1250122	1250141	GGAGGGCTAGTGGGGGGAGGGGG	150	10			2	33	552524	552556	GGGACGTGGCTGGGACTGGGCCGACATGCTGGG	170	70
	3	20	1253000	1253019	GGAGGGCTAGTGGGGGGAGGGGG	150	10
	4	36	406696	406731	GGGCAACTTGGCTGGGGTCTAGTTCCACGGGACGGG	160	80
	CP000936.1 Streptococcus pneumoniae Hungary19A-6, complete genome
	#	Length (bp)	Start Position	End Position	PG4 Motifs	cG Score	cC Score			#	Length (bp)	Start Position	End Position	PG4 Motifs	cG Score	cC Score
	1	27	440677	440703	GGGCTAATAGGGAGAGCAGGGACGGGG	150	30			1	28	129208	129235	GGGGGGGGTCTTGGGCATGTTTGTAGGG	160	20
	2	20	728166	728185	GGGCTAGGGAGCGGGCTGGG	130	30			2	33	579764	579796	GGGACGTGGCTGGGACTGGGCCGACATGCTGGG	170	70
	3	36	463762	463797	GGGCAACTTGGCTGGGGTCTAGTTCCACGGGACGGG	160	80			3	35	774536	774570	GGGATAGTGGGAGCCAAGTAGGGCAAAATAAAGGG	150	30
										4	20	1327309	1327328	GGAGGGCTAGTGGGGGGAGGGGG	150	10
	CP001015.1 Streptococcus pneumoniae G54, complete genome
	#	Length (bp)	Start Position	End Position	PG4 Motifs	cG Score	cC Score			#	Length (bp)	Start Position	End Position	PG4 Motifs	cG Score	cC Score
	1	27	338045	338071	GGGCTAATAGGGAGAGCAGGGACGGGG	150	30			1	28	133682	133709	GGGGGGGTTCTTGGGCATGTTTGTAGGG	150	20
	2	29	1897988	1898016	GGGTACTGGGATTGGGGATCGTTTAGGGG	150	20			2	24	219284	219307	GGGTTCTGGGATGGGAATTTTGGG	120	10
										3	20	1291217	1291236	GGAGGGCTAGTGGGGGGAGGGGG	150	10
	CP001033.1 Streptococcus pneumoniae CGSP14, complete genome
	#	Length (bp)	Start Position	End Position	PG4 Motifs	cG Score	cC Score			#	Length (bp)	Start Position	End Position	PG4 Motifs	cG Score	cC Score
	1	27	373576	373602	GGGCTAATAGGGAGAGCAGGGACGGGG	150	30			1	33	566074	566106	GGGACGTGGCTGGGACTGGGCCGACATGCTGGG	170	70
	2	36	396618	396653	GGGCAACTTGGCTGGGGTCTAGTTCCACGGGACGGG	160	80			2	20	1383497	1383516	GGAGGGCTAGTGGGGGGAGGGGG	150	10
										3	19	1385902	1385920	GGAGGGCTAGTGGGGGGAGGGGG	130	10
	CP001845.1 Streptococcus pneumoniae gamPNI0373, complete genome
	#	Length (bp)	Start Position	End Position	PG4 Motifs	cG Score	cC Score			#	Length (bp)	Start Position	End Position	PG4 Motifs	cG Score	cC Score
	1	27	381044	381070	GGGCTAATAGGGAGAGCAGGGACGGGG	150	30			1	23	106455	106477	GGGTTGGGGGGATAACGGTGGGG	150	10
	2	36	395949	395984	GGGCAACTTGGCTGGGGTCTAGTTCCACGGGACGGG	160	80			2	28	122621	122648	GGGGGGGGTCTTGGGCATGTTTGTAGGG	160	20
										3	24	204495	204518	GGGTTCTGGGATGGGAATTTTGGG	120	10
										4	20	1237223	1237242	GGAGGGCTAGTGGGGGGAGGGGG	150	10
	CP001993.1 Streptococcus pneumoniae TCH8431/19A, complete genome
	#	Length (bp)	Start Position	End Position	PG4 Motifs	cG Score	cC Score			#	Length (bp)	Start Position	End Position	PG4 Motifs	cG Score	cC Score
	1	27	617045	617071	GGGCTAATAGGGAGAGCAGGGACGGGG	150	30			1	33	307716	307748	GGGACGTGGCTGGGACTGGGCCGACATGCTGGG	170	70
	2	20	1473873	1473892	GGAGGGCTAGTGGGGGGAGGGGG	150	10			2	27	1973436	1973462	GGGGGGTTCTTGGGCATGTTTGTAGGG	140	20
	3	20	1476278	1476297	GGAGGGCTAGTGGGGGGAGGGGG	150	10
	4	36	631969	632004	GGGCAACTTGGCTGGGGTCTAGTTCCACGGGACGGG	160	80
	CP002121.1 Streptococcus pneumoniae AP200, complete genome
	#	Length (bp)	Start Position	End Position	PG4 Motifs	cG Score	cC Score			#	Length (bp)	Start Position	End Position	PG4 Motifs	cG Score	cC Score
	1	27	376436	376462	GGGCTAATAGGGAGAGCAGGGACGGGG	150	30			1	28	123216	123243	GGGGGGGTTCTTGGGCATGTTTGTAGGG	150	20
	2	36	391339	391374	GGGCAACTTGGCTGGGGTCTAGTTCCACGGGACGGG	160	80			2	24	203892	203915	GGGTTCTGGGATGGGAATTTTGGG	120	10
										3	33	522073	522105	GGGACGTGGCTGGGACTGGGCCGACATGCTGGG	170	70
										4	20	1255057	1255076	GGAGGGCTAGTGGGGGGAGGGGG	150	10
	CP003357.2 Streptococcus pneumoniae ST556, complete genome
	#	Length (bp)	Start Position	End Position	PG4 Motifs	cG Score	cC Score			#	Length (bp)	Start Position	End Position	PG4 Motifs	cG Score	cC Score
	1	27	430784	430810	GGGCTAATAGGGAGAGCAGGGACGGGG	150	30			1	27	130512	130538	GGGGGGTTCTTGGGCATGTTTGTAGGG	140	20
	2	20	711236	711255	GGGCTAGGGAGCGGGCTGGG	130	30			2	33	553005	553037	GGGACGTGGCTGGGACTGGGCCGACATGCTGGG	170	70
	3	20	1288739	1288758	GGAGGGCTAGTGGGGGGAGGGGG	150	10
	4	20	1291617	1291636	GGAGGGCTAGTGGGGGGAGGGGG	150	10
	5	34	1992715	1992748	GGGACTCATCTGAGGGTGATGAAGGGCGTAGGGG	170	40
	6	36	445691	445726	GGGCAACTTGGCTGGGGTCTAGTTCCACGGGACGGG	160	80
	CP007593.1 Streptococcus pneumoniae strain NT_110_58
	#	Length (bp)	Start Position	End Position	PG4 Motifs	cG Score	cC Score			#	Length (bp)	Start Position	End Position	PG4 Motifs	cG Score	cC Score
	1	27	345779	345805	GGGCTAATAGGGAGAGCAGGGACGGGG	150	30			1	12	116352	116363	GGGGGGGGGGGG	0	0
	2	12	604411	604422	GGGGGGGGGGGG	0	0			2	29	2133096	2133124	GGGTGATTCTCTGGGATTTCCGGGGAGGG	140	40
	3	20	725157	725176	GGGCTAGGGATCGGGCTGGG	120	30
	4	20	1455284	1455303	GGAGGGCTAGTGGGGGGAGGGGG	150	10
	5	19	1460200	1460218	GGGAGGGCTAGTGGGGGGAAGGG	130	10
	6	31	2099387	2099417	GGGAAAGCTCTTGGGGGGTCTCCTTTATGGG	130	50
	7	36	360684	360719	GGGCAACTTGGCTGGGGTCTAGTTCCACGGGACGGG	160	80
	CP018136.1 Streptococcus pneumoniae strain SP49, complete genome
	#	Length (bp)	Start Position	End Position	PG4 Motifs	cG Score	cC Score			#	Length (bp)	Start Position	End Position	PG4 Motifs	cG Score	cC Score
	1	27	430621	430647	GGGCTAATAGGGAGAGCAGGGACGGGG	150	30			1	27	132352	132378	GGGGGGGTCTTGGGCATGTTTGTAGGG	150	20
	2	36	445409	445444	GGGCAACTTGGCTGGGGTCTAGTTCCACGGGACGGG	160	80			2	33	592256	592288	GGGACGTGGCTGGGACTGGGCCGACATGCTGGG	170	70
										3	35	840188	840222	GGGATAGTGGGAGCCAAGTAGGGCAAAATAAAGGG	150	30
										4	20	1329713	1329732	GGCTAGTGGGGGGAGGGGG	150	10
										5	20	1380678	1380697	GGCTAGTGGGGGGAGGGGG	150	10
	CP018137.1 Streptococcus pneumoniae strain SP61, complete genome
	#	Length (bp)	Start Position	End Position	PG4 Motifs	cG Score	cC Score			#	Length (bp)	Start Position	End Position	PG4 Motifs	cG Score	cC Score
	1	27	352233	352259	GGGCTAATAGGGAGAGCAGGGACGGGG	150	30			1	27	130880	130906	GGGGGGTTCTTGGGCATGTTTGTAGGG	140	20
	2	20	1208971	1208990	GGGCTAGTGGGGGGAGGGGG	150	10			2	33	553915	553947	GGGACGTGGCTGGGACTGGGCCGACATGCTGGG	170	70
	3	20	1211849	1211868	GGGCTAGTGGGGGGAGGGGG	150	10
	4	36	367157	367192	GGGCAACTTGGCTGGGGTCTAGTTCCACGGGACGGG	160	80
	CP018138.1 Streptococcus pneumoniae strain SP64, complete genome
	#	Length (bp)	Start Position	End Position	PG4 Motifs	cG Score	cC Score			#	Length (bp)	Start Position	End Position	PG4 Motifs	cG Score	cC Score
	1	27	353895	353921	GGGCTAATAGGGAGAGCAGGGACGGGG	150	30			1	27	131833	131859	GGGGGGTTCTTGGGCATGTTTGTAGGG	140	20
	2	20	1210671	1210690	GGGCTAGTGGGGGGAGGGGG	150	10			2	33	554824	554856	GGGACGTGGCTGGGACTGGGCCGACATGCTGGG	170	70
	3	20	1213549	1213568	GGGCTAGTGGGGGGAGGGGG	150	10
		36	368819	368854	GGGCAACTTGGCTGGGGTCTAGTTCCACGGGACGGG	160	80
	CP018347.1 Streptococcus pneumoniae strain SWU02, complete genome
	#	Length (bp)	Start Position	End Position	PG4 Motifs	cG Score	cC Score			#	Length (bp)	Start Position	End Position	PG4 Motifs	cG Score	cC Score
	1	27	784564	784590	GGGCTAATAGGGAGAGCAGGGACGGGG	150	30			1	33	143472	143504	GGGACGTGGCTGGGACTGGGCCGACATGCTGGG	170	70
	2	20	1641338	1641357	GGGCTAGTGGGGGGAGGGGG	150	10			2	27	1809182	1809208	GGGGGGTTCTTGGGCATGTTTGTAGGG	140	20
	3	20	1643725	1643744	GGGCTAGTGGGGGGAGGGGG	150	10
		36	799471	799506	GGGCAACTTGGCTGGGGTCTAGTTCCACGGGACGGG	160	80
	FM211187.1 Streptococcus pneumoniae ATCC 700669 complete genome
	#	Length (bp)	Start Position	End Position	PG4 Motifs	cG Score	cC Score			#	Length (bp)	Start Position	End Position	PG4 Motifs	cG Score	cC Score
	1	27	341866	341892	GGGCTAATAGGGAGAGCAGGGACGGGG	150	30			1	33	582853	582885	GGGACGTGGCTGGGACTGGGCCGACATGCTGGG	170	70
										2	36	756717	756752	GGGATAAAGAGGGCAACATCAAGGGACCTAAAGGGG	140	50
	FQ312027.1 Streptococcus pneumoniae OXC141 complete genome
	#	Length (bp)	Start Position	End Position	PG4 Motifs	cG Score	cC Score			#	Length (bp)	Start Position	End Position	PG4 Motifs	cG Score	cC Score
	1	27	373662	373688	GGGCTAATAGGGAGAGCAGGGACGGGG	150	30			1	28	125806	125833	GGGGGGGTTCTTGGGCATGTTTGTAGGG	150	20
	2	20	630783	630802	GGGCTAGGGAGCGGGCTGGG	130	30			2	24	205895	205918	GGGTTCTGGGATGGGAATTTTGGG	120	10
	3	36	388566	388601	GGGCAACTTGGCTGGGGTCTAGTTCCACGGGACGGG	160	80			3	33	519659	519691	GGGACGTGGCTGGGACTGGGCCGACATGCTGGG	170	70
	4	24	1123986	1124005	GGAGGGCTAGTGGGGGGAGGGGG	150	10			4	25	1862688	1862712	GGGACGATGGGGGGACGATGGGGGG	170	20
	FQ312029.1 Streptococcus pneumoniae INV200 genome
	#	Length (bp)	Start Position	End Position	PG4 Motifs	cG Score	cC Score			#	Length (bp)	Start Position	End Position	PG4 Motifs	cG Score	cC Score
	1	27	346042	346068	GGGCTAATAGGGAGAGCAGGGACGGGG	150	30			1	28	128465	128492	GGGGGGGTTCTTGGGCATGTTTGTAGGG	150	20
	2	36	369110	369145	GGGCAACTTGGCTGGGGTCTAGTTCCACGGGACGGG	160	80			2	39	402815	402853	GGGCAAACACTGGGCTTGGTTGGGCAGACAGGCTCTGGG	170	80
	3	29	857967	857995	GGGTTCTTACTGGGAAGATGGGAAATGGG	130	20			3	45	455409	455453	GGGCCAATATGTGGGAACTGCCAGGTGGGGGAAAGAGTGTCAGGG	210	60
	4	36	369110	369145	GGGCAACTTGGCTGGGGTCTAGTTCCACGGGACGGG	160	80			4	33	545415	545447	GGGACGTGGCTGGGACTGGGCCGACATGCTGGG	170	70
										5	20	1292183	1292202	GGAGGGCTAGTGGGGGGAGGGGG	150	10
										6	19	1295124	1295142	GGAGGGCTAGTGGGGGGAGGGGG	130	10
	FQ312030.1 Streptococcus pneumoniae INV104 genome
	#	Length (bp)	Start Position	End Position	PG4 Motifs	cG Score	cC Score			#	Length (bp)	Start Position	End Position	PG4 Motifs	cG Score	cC Score
	1	27	364176	364202	GGGCTAATAGGGAGAGCAGGGACGGGG	150	30			1	33	566401	566433	GGGACGTGGCTGGGACTGGGCCGACATGCTGGG	170	70
	2	36	387112	387147	GGGCAACTTGGCTGGGGTCTAGTTCCACGGGACGGG	160	80			2	20	1320153	1320172	GGAGGGCTAGTGGGGGGAGGGGG	150	10
	FQ312039.1 Streptococcus pneumoniae SPN032672
	#	Length (bp)	Start Position	End Position	PG4 Motifs	cG Score	cC Score			#	Length (bp)	Start Position	End Position	PG4 Motifs	cG Score	cC Score
	1	27	969975	970001	GGGGGGTTCTTGGGCATGTTTGTAGGG	140	20			1	20	148014	148033	GGAGGGCTAGTGGGGGGAGGGGG	150	10
	2	27	1531320	1531346	GGGCTAATAGGGAGAGCAGGGACGGGG	150	30			2	33	1522580	1522612	GGGACGTGGCTGGGACTGGGCCGACATGCTGGG	170	70
	3	36	1546220	1546255	GGGCAACTTGGCTGGGGTCTAGTTCCACGGGACGGG	160	80
	FQ312041.2 Streptococcus pneumoniae SPN994038 draft genom
	#	Length (bp)	Start Position	End Position	PG4 Motifs	cG Score	cC Score			#	Length (bp)	Start Position	End Position	PG4 Motifs	cG Score	cC Score
	1	27	362943	362969	GGGCTAATAGGGAGAGCAGGGACGGGG	150	30			1	28	125509	125536	GGGGGGGTTCTTGGGCATGTTTGTAGGG	150	20
	2	20	620116	620135	GGGCTAGGGAGCGGGCTGGG	130	30			2	24	205598	205621	GGGTTCTGGGATGGGAATTTTGGG	120	10
	3	36	377847	377882	GGGCAACTTGGCTGGGGTCTAGTTCCACGGGACGGG	160	80			3	33	519351	519383	GGGACGTGGCTGGGACTGGGCCGACATGCTGGG	170	70
										4	25	1862590	1862614	GGGACGATGGGGGGACGATGGGGGG	170	20
	FQ312042.1 Streptococcus pneumoniae SPN033038 draft genome
	#	Length (bp)	Start Position	End Position	PG4 Motifs	cG Score	cC Score			#	Length (bp)	Start Position	End Position	PG4 Motifs	cG Score	cC Score
	1	27	1063599	1063625	GGGGGGTTCTTGGGCATGTTTGTAGGG	140	20			1	20	148146	148165	GGAGGGCTAGTGGGGGGAGGGGG	150	10
	2	27	1532636	1532662	GGGCTAATAGGGAGAGCAGGGACGGGG	150	30			2	33	1524880	1524912	GGGACGTGGCTGGGACTGGGCCGACATGCTGGG	170	70
	3	36	1547536	1547571	GGGCAACTTGGCTGGGGTCTAGTTCCACGGGACGGG	160	80
	FQ312043.1 Streptococcus pneumoniae SPN034183 draft genome
	#	Length (bp)	Start Position	End Position	PG4 Motifs	cG Score	cC Score			#	Length (bp)	Start Position	End Position	PG4 Motifs	cG Score	cC Score
	1	27	373366	373392	GGGCTAATAGGGAGAGCAGGGACGGGG	150	30			1	28	126136	126163	GGGGGGGTTCTTGGGCATGTTTGTAGGG	150	20
	2	20	630599	630618	GGGCTAGGGAGCGGGCTGGG	130	30			2	24	206224	206247	GGGTTCTGGGATGGGAATTTTGGG	120	10
	3	36	388270	388305	GGGCAACTTGGCTGGGGTCTAGTTCCACGGGACGGG	160	80			3	33	519939	519971	GGGACGTGGCTGGGACTGGGCCGACATGCTGGG	170	70
										4	25	1863182	1863206	GGGACGATGGGGGGACGATGGGGGG	170	20
	FQ312044.2 Streptococcus pneumoniae SPN994039 draft genome
	#	Length (bp)	Start Position	End Position	PG4 Motifs	cG Score	cC Score			#	Length (bp)	Start Position	End Position	PG4 Motifs	cG Score	cC Score
	1	27	362943	362969	GGGCTAATAGGGAGAGCAGGGACGGGG	150	30			1	28	125707	125734	GGGGGGGTTCTTGGGCATGTTTGTAGGG	150	20
	2	20	620116	620135	GGGCTAGGGAGCGGGCTGGG	130	30			2	24	205797	205820	GGGTTCTGGGATGGGAATTTTGGG	120	10
	3	36	377847	377882	GGGCAACTTGGCTGGGGTCTAGTTCCACGGGACGGG	160	80			3	33	519551	519583	GGGACGTGGCTGGGACTGGGCCGACATGCTGGG	170	70
										4	25	1862856	1862880	GGGACGATGGGGGGACGATGGGGGG	170	20
	FQ312045.1 Streptococcus pneumoniae SPN034156 draft genome
	#	Length (bp)	Start Position	End Position	PG4 Motifs	cG Score	cC Score			#	Length (bp)	Start Position	End Position	PG4 Motifs	cG Score	cC Score
	1	27	1473546	1473572	GGGCTAATAGGGAGAGCAGGGACGGGG	150	30			1	28	1040223	1040250	GGGGGGGTTCTTGGGCATGTTTGTAGGG	150	20
	2	20	1734669	1734688	GGGCTAGGGAGCGGGCTGGG	130	30			2	24	1120301	1120324	GGGTTCTGGGATGGGAATTTTGGG	120	10
	3	36	1488451	1488486	GGGCAACTTGGCTGGGGTCTAGTTCCACGGGACGGG	160	80			3	33	1428004	1428036	GGGACGTGGCTGGGACTGGGCCGACATGCTGGG	170	70
	HE983624.1 Streptococcus pneumoniae SPNA45, complete genome
	#	Length (bp)	Start Position	End Position	PG4 Motifs	cG Score	cC Score			#	Length (bp)	Start Position	End Position	PG4 Motifs	cG Score	cC Score
	1	27	91095	91121	GGGGGGTTCTTGGGCATGTTTGTAGGG	140	20			1	27	430915	430941	GGGCTAATAGGGAGAGCAGGGACGGGG	150	30
	2	24	183524	183547	GGGTTCTGGGATGGGAATTTTGGG	120	10
	3	33	539757	539789	GGGACGTGGCTGGGACTGGGCCGACATGCTGGG	170	70
	4	36	1676391	1676356	GGGCAACTTGGCTGGGGTCTAGTTCCACGGGACGGG	160	80
	LN831051.1 Streptococcus pneumoniae genome assembly NCTC7465, chromosome : 1
	#	Length (bp)	Start Position	End Position	PG4 Motifs	cG Score	cC Score			#	Length (bp)	Start Position	End Position	PG4 Motifs	cG Score	cC Score
	1	27	624473	624499	GGGGGGGTCTTGGGCATGTTTGTAGGG	150	20			1	27	1993340	1993366	GGGCTAATAGGGAGAGCAGGGACGGGG	150	30
	2	24	706088	706111	GGGTTCTGGGATGGGAATTTTGGG	120	10
	3	33	1058083	1058115	GGGACGTGGCTGGGACTGGGCCGACATGCTGGG	170	70
	4	20	1770757	1770776	GGGCTAGTGGGGGGAGGGGG	150	10
	5	36	102726	102691	GGGCAACTTGGCTGGGGTCTAGTTCCACGGGACGGG	160	80
	LN847353.1 Streptococcus pneumoniae genome assembly S_pneumo_A66_v1, chromosome : I
	#	Length (bp)	Start Position	End Position	PG4 Motifs	cG Score	cC Score			#	Length (bp)	Start Position	End Position	PG4 Motifs	cG Score	cC Score
	1	27	344412	344438	GGGCTAATAGGGAGAGCAGGGACGGGG	150	30			1	28	146481	146508	GGGGGGGTTCTTGGGCATGTTTGTAGGG	150	20
	2	36	366432	366467	GGGCAACTTGGCTGGGGTCTAGTTCCACGGGACGGG	160	80			2	33	518936	518968	GGGACGTGGCTGGGACTGGGCCGACATGCTGGG	170	70
	NZ_AP017971.1 Streptococcus pneumoniae DNA, complete genome, strain: KK0981
	#	Length (bp)	Start Position	End Position	PG4 Motifs	cG Score	cC Score			#	Length (bp)	Start Position	End Position	PG4 Motifs	cG Score	cC Score
	1	27	348924	348950	GGGCTAATAGGGAGAGCAGGGACGGGG	150	30			1	28	123421	123448	GGGGGGGTTCTTGGGCATGTTTGTAGGG	150	20
	2	36	365066	365101	GGGCAACTTGGCTGGGGTCTAGTTCCACGGGACGGG	160	80			2	13	490221	490233	GGGGGGGGGGGGG	0	0
										3	20	566474	566493	GGGACGGGGCTGGGACTGGG	130	30
										4	20	1335771	1335790	GGGCTAGTGGGGGGAGGGGG	150	10
	CP018838.1 Streptococcus pneumoniae strain 11A chromosome, complete genome
	#	Length (bp)	Start Position	End Position	PG4 Motifs	cG Score	cC Score			#	Length (bp)	Start Position	End Position	PG4 Motifs	cG Score	cC Score
	1	34	576885	576918	GGGTATAGGATAGGGTATAGGGTAAAAGATAGGG	150	0			1	28	591713	591740	GGGGGGGTTCTTGGGCATGTTTGTAGGG	150	20
	2	27	1972727	1972753	GGGCTAATAGGGAGAGCAGGGACGGGG	150	30			2	33	989616	989648	GGGACGTGGCTGGGACTGGGCCGACATGCTGGG	170	70
										3	20	1720947	1720966	GGGCTAGTGGGGGGAGGGGG	150	10
										4	20	1723289	1723308	GGGCTAGTGGGGGGAGGGGG	150	10
	CP025076.1 Streptococcus pneumoniae strain 19F chromosome, complete genome
	#	Length (bp)	Start Position	End Position	PG4 Motifs	cG Score	cC Score			#	Length (bp)	Start Position	End Position	PG4 Motifs	cG Score	cC Score
	1	27	1666804	1666830	GGGCTAATAGGGAGAGCAGGGACGGGG	150	30			1	20	8756	8775	GGGCTAGTGGGGGGAGGGGG	150	10
	2	36	406696	406731	GGGCAACTTGGCTGGGGTCTAGTTCCACGGGACGGG	160	80			2	28	968010	968037	GGGGGGGTTCTTGGGCATGTTTGTAGGG	150	20
										3	33	1386796	1386828	GGGACGTGGCTGGGACTGGGCCGACATGCTGGG	170	70
										4	20	2118052	2118071	GGGCTAGTGGGGGGAGGGGG	150	10
	NZ_CP025256.1 Streptococcus pneumoniae Xen35, complete genome
	#	Length (bp)	Start Position	End Position	PG4 Motifs	cG Score	cC Score			#	Length (bp)	Start Position	End Position	PG4 Motifs	cG Score	cC Score
	1	27	358212	358238	GGGCTAATAGGGAGAGCAGGGACGGGG	150	30			1	27	129610	129636	GGGGGGTTCTTGGGCATGTTTGTAGGG	140	20
	2	31	1294087	1294117	GGGCTTGGGTCGCAAGCAGGGCAATAATGGG	140	50			2	33	568381	568413	GGGACGTGGCTGGGACTGGGCCGACATGCTGGG	170	70
	3	36	381382	381417	GGGCAACTTGGCTGGGGTCTAGTTCCACGGGACGGG	160	80			3	35	777495	777529	GGGATAGTGGGAGCCAAGTAGGGCAAAATAAAGGG	150	30
										4	20	1328565	1328584	GGGCTAGTGGGGGGAGGGGG	150	10
										5	20	1330970	1330989	GGGCTAGTGGGGGGAGGGGG	150	10
	CP026670.1 Streptococcus pneumoniae strain 335 chromosome, complete genome
	#	Length (bp)	Start Position	End Position	PG4 Motifs	cG Score	cC Score			#	Length (bp)	Start Position	End Position	PG4 Motifs	cG Score	cC Score
	1	27	341866	341892	GGGCTAATAGGGAGAGCAGGGACGGGG	150	30			1	33	582853	582885	GGGACGTGGCTGGGACTGGGCCGACATGCTGGG	170	70
										2	36	756717	756752	GGGATAAAGAGGGCAACATCAAGGGACCTAAAGGGG	140	50
	CP027540.1 Streptococcus pneumoniae strain D39V chromosome, complete genome
	#	Length (bp)	Start Position	End Position	PG4 Motifs	cG Score	cC Score			#	Length (bp)	Start Position	End Position	PG4 Motifs	cG Score	cC Score
	1	31	1234634	1234664	GGGCTTGGGTCGCAAGTAGGGCAATAATGGG	140	40			1	28	128013	128040	GGGGGGGTTCTTGGGCATGTTTGTAGGG	150	20
	2	36	370832	370867	GGGCAACTTGGCTGGGGTCTAGTTCCACGGGACGGG	160	80			2	33	518458	518490	GGGACGTGGCTGGGACTGGGCCGACATGCTGGG	170	70
										3	35	719901	719935	GGGATAGTGGGAGCCAAGTAGGGCAAAATAAAGGG	150	30
	CP002176.1 Streptococcus pneumoniae 670-6B, complete genome
	#	Length (bp)	Start Position	End Position	PG4 Motifs	cG Score	cC Score			#	Length (bp)	Start Position	End Position	PG4 Motifs	cG Score	cC Score
	1	36	52629	52664	GGGAAAATCTTGGGAAAAATCTGGGAAAATCTTGGG	120	30			1	28	132316	132343	GGGGGGGTTCTTGGGCATGTTTGTAGGG	150	20
	2	28	61474	61501	GGGTATTTTGAGGGAGAAAGGGCAAGGG	140	10			2	33	572605	572637	GGGACGTGGCTGGGACTGGGCCGACATGCTGGG	170	70
	3	27	408899	408925	GGGCTAATAGGGAGAGCAGGGACGGGG	150	30
	4	35	766660	766694	GGGATAGTGGGAGCCAAGTAGGGCAAAATAAAGGG	150	30
	5	20	1344921	1344940	GGGCTAGTGGGGGGAGGGGG	150	10
	6	20	1347326	1347345	GGGCTAGTGGGGGGAGGGGG	150	10
	7	36	432084	432119	GGGCAACTTGGCTGGGGTCTAGTTCCACGGGACGGG	160	80
	CP000919.1 Streptococcus pneumoniae JJA, complete genome
	#	Length (bp)	Start Position	End Position	PG4 Motifs	cG Score	cC Score			#	Length (bp)	Start Position	End Position	PG4 Motifs	cG Score	cC Score
	1	27	351972	351998	GGGCTAATAGGGAGAGCAGGGACGGGG	150	30			1	33	606561	606593	GGGACGTGGCTGGGACTGGGCCGACATGCTGGG	170	70
	2	36	375149	375184	GGGCAACTTGGCTGGGGTCTAGTTCCACGGGACGGG	160	80			2	20	1323579	1323598	GGGCTAGTGGGGGGAGGGGG	150	10
										3	30	1483769	1483798	GGGTCAACTGGGAAAGTTGGGTTGTATGGG	140	20
